# Supplementary material for: Penicillium citrinum Provides Transkingdom Growth Benefits in Choy Sum (Brassica rapa var. parachinensis)
Source: J Fungi (Basel). 2023 Mar 29;9(4):420. doi: 10.3390/jof9040420 (PMC10143594; doi:10.3390/jof9040420)
Supplement: Supplementary file 1 [file jof-09-00420-s001.zip]

Archive with 1 entries (1 files):
- jof-2278166-supplementary resubmitted.pdf
